# Supplementary material for: α-Synuclein A53T Promotes Mitochondrial Proton Gradient Dissipation and Depletion of the Organelle Respiratory Reserve in a Neuroblastoma Cell Line
Source: Life (Basel). 2022 Jun 15;12(6):894. doi: 10.3390/life12060894 (PMC9225574; doi:10.3390/life12060894)
Supplement: Supplementary file 1 [file life-12-00894-s001.zip]

Archive with 1 entries (1 files):
- life-1757683-supplementary.pdf
